# Supplementary material for: Normal saline remodels the omentum and stimulates its receptivity for transcoelomic metastasis
Source: JCI Insight. 2023 Jun 22;8(12):e167336. doi: 10.1172/jci.insight.167336 (PMC10371238; doi:10.1172/jci.insight.167336)
Supplement: Supporting data values [file jciinsight-8-167336-s203.xlsx]

## Sheet: Data points in Figure 4E
Fold-change in protein levels in omental CX3CR1+ SPM-like cells of saline-treated mice relative to untreated mice
An average value for each protein was calculated from two replicate spots on antibody arrays
Protein	Fold-change Replicate 1	Fold-change Replicate 2	Average fold-change
ADAMTS1	2.61041	1.61618	2.11
CCL2	2.70306	2.17548	2.44
CXCL10	2.07038	1.79941	1.93
CXCL12	1.81866	1.70046	1.76
DLL4	3.84105	3.05484	3.44795
FGF-1	2.44211	2.27671	2.36
FGF-7	1.7293	2.01593	1.87261
IL-10	2.32035	2.46622	2.39328
Leptin	2.8429	2.54674	2.69482
OPN	2.3498	2.18806	2.26893
PD-ECGF	2.65898	1.80781	2.23339
PDGF-AA	2.20688	2.63829	2.42259
PDGF-AB/PDGF-BB	2.8692	3.63902	3.25411
PlGF-2	2.07414	1.718	1.89607
TIMP-4	1.58468	1.71451	1.64959
TSP-2	1.96524	1.53734	1.75129
VEGF	1.87893	1.60206	1.7405
VEGF-B	1.84124	1.45805	1.64964
